# Supplementary material for: Assessing the Validity and Acceptability of an Adult Quality of Life Questionnaire, the EORTC QLQ‐C30, for Adolescents With Cancer
Source: Cancer Med. 2026 May 21;15(5):e71952. doi: 10.1002/cam4.71952 (PMC13239106; doi:10.1002/cam4.71952)
Supplement: Supplementary file 1 — Appendix S1: cam471952‐sup‐0001‐AppendixS1.zip. [file CAM4-15-e71952-s001.zip]

Archive with 2 entries (2 files):
- cam471952-sup-0001-Supinfo1@Summary_statements_for_Table_of_Contents.docx
- cam471952-sup-0002-TableS1@Supplementary_material_etable1.docx
